# Supplementary material for: Interdependence of Nutrition, Physical Activity, and Myopia
Source: Nutrients. 2024 Sep 30;16(19):3331. doi: 10.3390/nu16193331 (PMC11478443; doi:10.3390/nu16193331)
Supplement: Supplementary file 1 [file nutrients-16-03331-s001.zip]

Archive with 1 entries (1 files):
- nutrients-3229834-supplementary.pdf
